# Supplementary material for: A multicellular organism with embedded cell clusters from the Ediacaran Weng'an biota (Doushantuo Formation, South China)
Source: Evol Dev. 2016 Nov 10;18(5-6):308–16. doi: 10.1111/ede.12210 (PMC6849543; doi:10.1111/ede.12210)
Supplement: Supplementary file 1 — Table S1. Tubular fossil Cunningham et al. (2015) Figure 5. [file EDE-18-308-s001.xlsx]

## Sheet: Measurements
Data for Fig. 4
Specimen ID	Cluster diameter (µm)	Average cell diameter (µm)
Matryoshka' Chen WA-G73-1 (coordinates: 17×97)-1; Fig. 3a	55.75	11.9
Matryoshka' Chen WA-G73-1 (coordinates: 17×97)-2; Fig. 3a	40	10.9
Matryoshka' Chen WA-G73-1 (coordinates: 17×97)-3; Fig. 3a	29	11.5
Matryoshka' Chen WA-G73-1 (coordinates: 17×97)-4; Fig. 3a	32	12.7
Matryoshka' Chen WA-G73-1 (coordinates: 17×97)-5; Fig. 3a	31.5	11.5
Matryoshka' Chen WA-G73-1 (coordinates: 17×97)-6; Fig. 3a	34.5	12.3
Matryoshka' Chen WA-G-40-2 (1); Fig. 3i	356	14.05
Matryoshka' Chen WA-L2-L25-4 (coordinates: 9×101)	148.5	14.4
Matryoshka' Chen WA-L2-L68-1-1 (coordinates: 16×92)	110.5	11.3
Matryoshka' Chen WA-L2-L68-3-3 (coordinates: 15×101)-1; Fig. 3h	115	8.8
Matryoshka' Chen WA-L2-L68-3-3 (coordinates: 15×101)-2; Fig. 3h	127.5	9.3
Matryoshka' Chen WA-L25-2 (coordinates: 3×103)	86	13.3
Matryoshka' Chen WA-L67-2(coordinates: 93×3)	126.5	11.4
Matryoshka' Chen WA-L25-3 (coordinates: 15×90); Fig. 3e	210.5	13.8
Cone Fig. 1f	78	3
Cone Fig. 1g-1	11	3
Cone Fig. 1g-2	19	2
Cone Fig. 1h-1	18	3
Cone Fig. 1h-2	21	4
Monad Chen fig. 2a-1	65	65
Monad Chen fig. 2a-2	56	56
Monad Chen fig. 2a-3	65	65
Monad Chen fig. 2a-4	65	65
Monad Chen fig. 2a-5	71	71
Monad Chen fig. 2b-1	56	56
Monad Chen fig. 2b-2	64	64
Monad Chen fig. 2b-3	56	56
Monad Chen fig. 2b-4	51	51
Monad Chen fig. 2b-5	44	44
Dyad Chen fig. 2b-1	64	44
Dyad Chen fig. 2b-2	67	46
Dyad Chen fig. 2b-3	61	42
Dyad Chen fig. 2b-4	50	36
Dyad Chen fig. 2b-5	56	42
Dyad Chen fig. 2e-1	60	43
Dyad Chen fig. 2e-2	55	38
Dyad Chen fig. 2e-3	50	35
Dyad Chen fig. 2e-4	50	38
Dyad Chen fig. 2e-5	48	35
Dyad Chen fig. 2f-1	41	32
Dyad Chen fig. 2f-2	44	34
Dyad Chen fig. 2f-3	44	32
Dyad Chen fig. 2f-4	47	35
Dyad Chen fig. 2f-5	53	38
Dyad Chen fig. 2a-1	62	38
Dyad Chen fig. 2a-2	59	41
Dyad Chen fig. 2a-3	65	46
Dyad Chen fig. 2a-4	65	47
Dyad Chen fig. 2a-5	68	51
Tetrad Chen fig. 2a	76	39
Tetrad Chen fig. 2f	55	29
Alga Xiao et al 2014 fig. 5A	39	10
Alga Xiao et al 2014 fig. 5B	20	3
Alga Xiao et al 2004 fig. 50-1	40	5
Alga Xiao et al 2004 fig. 50-2	54	5
Alga Xiao et al 2004 fig. 50-3	65	5
Alga Xiao et al 2004 fig. 50-4	19	6
Alga Xiao et al 2004 fig. 50-5	50	5
Alga Xiao et al 2004 fig. 51-1	48	5
Alga Xiao et al 2004 fig. 51-2	44	4
Alga Xiao et al 2004 fig. 51-3	34	6
Alga Xiao et al 2004 fig. 51-4	40	5
Alga Xiao et al 2004 fig. 51-5	25	5
Alga Xiao et al 1998 fig. 4C	63	8
Alga Xiao et al 2014 fig. 5D	216	5
Peanut (Fig. 5a-c, this paper)	154	8
Peanut (unpub) SB1314Glob	255	3
Tubuar fossil Cunningham et al 2015 fig. 3d	89	3
